# Supplementary material for: Chemical Profiling and Tyrosinase Inhibition Mechanism of Phenylethanoid Glycosides from Corallodiscus flabellatus
Source: Molecules. 2025 May 23;30(11):2296. doi: 10.3390/molecules30112296 (PMC12156022; doi:10.3390/molecules30112296)
Supplement: Supplementary file 1 [file molecules-30-02296-s001.zip]

Archive with 1 entries (1 files):
- molecules-3576332-supplementary.pdf
